# Supplementary material for: The Phytochemical Characterization of a Cili (Rosa roxburghii) Fruit Low-Temperature Extract with Hepatoprotective Effects
Source: Foods. 2025 Apr 9;14(8):1301. doi: 10.3390/foods14081301 (PMC12026329; doi:10.3390/foods14081301)
Supplement: Supplementary file 1 [file foods-14-01301-s001.zip]

Archive with 1 entries (1 files):
- foods-3551261-supplementary.pdf
